# Supplementary material for: Flavones from Combretum quadrangulare Growing in Vietnam and Their Alpha-Glucosidase Inhibitory Activity
Source: Molecules. 2021 Apr 26;26(9):2531. doi: 10.3390/molecules26092531 (PMC8123651; doi:10.3390/molecules26092531)
Supplement: Supplementary file 1 [file molecules-26-02531-s001.zip]

Archive with 1 entries (1 files):
- molecules-1198762-supplementary.pdf
